# Supplementary material for: Effects of mutations in the effector domain of influenza A virus NS1 protein
Source: BMC Res Notes. 2018 Sep 18;11:673. doi: 10.1186/s13104-018-3779-6 (PMC6145200; doi:10.1186/s13104-018-3779-6)
Supplement: Supplementary file 1 — Additional file 1: Table S1. Mascot search results from LC-MS analysis of the novel polypeptide band in lane 8 of Fig. 2c. The data include a summary of protein IDs followed by details on the individual peptide hits. [file 13104_2018_3779_MOESM1_ESM.xlsx]

## Sheet: Sheet1
		Pereira et al; Pleiotropic effects of mutations in the effector domain of influenza A virus NS1
		Table S1: Mascot search results from LC-MS analysis of the novel polypeptide band in lane 8 of Figure 2C
		Mascot Search Results
		User : dominic
		Email :
		Search title : MTQ Search
		MS data file : 56294995342133436.mgf
		Database : Uniprot_Human Human_20130626 (88354 sequences; 35096820 residues)
		Timestamp : 3 Jul 2013 at 08:54:48 GMT
		Protein hits :	P08107	Heat shock 70 kDa protein 1A/1B OS=Homo sapiens GN=HSPA1A PE=1 SV=5
			P17066	Heat shock 70 kDa protein 6 OS=Homo sapiens GN=HSPA6 PE=1 SV=2
			P34931	Heat shock 70 kDa protein 1-like OS=Homo sapiens GN=HSPA1L PE=1 SV=2
			E9PKE3	Heat shock cognate 71 kDa protein OS=Homo sapiens GN=HSPA8 PE=2 SV=1
			P35908	Keratin, type II cytoskeletal 2 epidermal OS=Homo sapiens GN=KRT2 PE=1 SV=2
			P04264	Keratin, type II cytoskeletal 1 OS=Homo sapiens GN=KRT1 PE=1 SV=6
			H0Y8D1	Trypsin-1 (Fragment) OS=Homo sapiens GN=PRSS1 PE=2 SV=1
			P35527	Keratin, type I cytoskeletal 9 OS=Homo sapiens GN=KRT9 PE=1 SV=3
			Q9NZI8	Insulin-like growth factor 2 mRNA-binding protein 1 OS=Homo sapiens GN=IGF2BP1 PE=1 SV=2
			B1AN99	Trypsin-3 (Fragment) OS=Homo sapiens GN=PRSS3 PE=2 SV=1
			Q7Z794	Keratin, type II cytoskeletal 1b OS=Homo sapiens GN=KRT77 PE=2 SV=3
			J3KTA4	Probable ATP-dependent RNA helicase DDX5 OS=Homo sapiens GN=DDX5 PE=3 SV=1
			P04843	Dolichyl-diphosphooligosaccharide--protein glycosyltransferase subunit 1 OS=Homo sapiens GN=RPN1 PE=1 SV=1
			H3BLZ8	Probable ATP-dependent RNA helicase DDX17 OS=Homo sapiens GN=DDX17 PE=2 SV=1
			O43390	Heterogeneous nuclear ribonucleoprotein R OS=Homo sapiens GN=HNRNPR PE=1 SV=1
			O60506-3	Isoform 3 of Heterogeneous nuclear ribonucleoprotein Q OS=Homo sapiens GN=SYNCRIP
			E9PBF6	Lamin-B1 OS=Homo sapiens GN=LMNB1 PE=2 SV=1
			C9JYM0	Ribonuclease P protein subunit p20 (Fragment) OS=Homo sapiens GN=POP7 PE=2 SV=1
			O00425	Insulin-like growth factor 2 mRNA-binding protein 3 OS=Homo sapiens GN=IGF2BP3 PE=1 SV=2
			F8W930	Insulin-like growth factor 2 mRNA-binding protein 2 OS=Homo sapiens GN=IGF2BP2 PE=2 SV=1
			P13645	Keratin, type I cytoskeletal 10 OS=Homo sapiens GN=KRT10 PE=1 SV=6
			Q1L6K4	Apoptosis-inducing factor 1, mitochondrial OS=Homo sapiens GN=PDCD8 PE=2 SV=1
			O95831	Apoptosis-inducing factor 1, mitochondrial OS=Homo sapiens GN=AIFM1 PE=1 SV=1
			R4GN64	Calcium-binding mitochondrial carrier protein Aralar2 OS=Homo sapiens GN=SLC25A13 PE=4 SV=1
			Q9UJS0	Calcium-binding mitochondrial carrier protein Aralar2 OS=Homo sapiens GN=SLC25A13 PE=1 SV=2
			P52272	Heterogeneous nuclear ribonucleoprotein M OS=Homo sapiens GN=HNRNPM PE=1 SV=3
			Q8NEL9-3	Isoform 3 of Phospholipase DDHD1 OS=Homo sapiens GN=DDHD1
		Mascot Score Histogram
		Ions score is -10*Log(P), where P is the probability that the observed match is a random event.
		Individual ions scores > 40 indicate identity or extensive homology (p<0.05).
		Protein scores are derived from ions scores as a non-probabilistic basis for ranking protein hits.
		Peptide Summary Report
			Protein Family Summary Peptide Summary Select Summary (protein hits) Select Summary (unassigned) Export Search Results		Help
			Significance threshold p<	Max. number of hits
			Standard scoring MudPIT scoring	Ions score or expect cut-off	Show sub-sets
			Show pop-ups Suppress pop-ups	Sort unassigned Decreasing Score Increasing query / Mr Decreasing Intensity	Require bold red
		Error tolerant
		1.	P08107 Mass: 70294 Score: 457 Matches: 47(12) Sequences: 15(8) emPAI: 0.73
			Heat shock 70 kDa protein 1A/1B OS=Homo sapiens GN=HSPA1A PE=1 SV=5
			Check to include this hit in error tolerant search or archive report
			Query	Observed	Mr(expt)	Mr(calc)	ppm	Miss	Score	Expect	Rank	Unique	Peptide
			572	555.3207	1108.6268	1108.5665	54.4	0	(16)	13	1	U	K.LLQDFFNGR.D
			574	555.8109	1109.6073	1109.5506	51.1	0	(7)	1.1e+002	1	U	K.LLQDFFNGR.D + Deamidated (NQ)
			575	555.8128	1109.6111	1109.5506	54.5	0	(28)	0.85	1	U	K.LLQDFFNGR.D + Deamidated (NQ)
			576	555.8129	1109.6113	1109.5506	54.8	0	32	0.35	1	U	K.LLQDFFNGR.D + Deamidated (NQ)
			630	599.3825	1196.7505	1196.6877	52.4	0	(31)	0.2	1		K.DAGVIAGLNVLR.I
			631	599.3833	1196.7520	1196.6877	53.8	0	51	0.002	1		K.DAGVIAGLNVLR.I
			636	602.8038	1203.5930	1203.5255	56.0	0	14	32	1	U	K.GGSGSGPTIEEVD.-
			651	611.8208	1221.6271	1221.5700	46.7	0	(11)	60	1	U	K.FGDPVVQSDMK.H
			657	614.8503	1227.6860	1227.6207	53.2	0	69	8.1e-005	1		K.VEIIANDQGNR.T
			658	614.8514	1227.6882	1227.6207	55.0	0	(46)	0.016	1		K.VEIIANDQGNR.T
			659	614.8527	1227.6909	1227.6207	57.1	0	(35)	0.22	1		K.VEIIANDQGNR.T
			660	615.3395	1228.6644	1228.6048	48.6	0	(11)	55	1		K.VEIIANDQGNR.T + Deamidated (NQ)
			661	615.3400	1228.6655	1228.6048	49.4	0	(17)	15	1		K.VEIIANDQGNR.T + Deamidated (NQ)
			662	615.3413	1228.6681	1228.6048	51.5	0	(28)	1.2	1		K.VEIIANDQGNR.T + Deamidated (NQ)
			664	615.3427	1228.6709	1228.6048	53.8	0	(55)	0.0024	1		K.VEIIANDQGNR.T + Deamidated (NQ)
			670	619.8220	1237.6295	1237.5649	52.2	0	(1)	5.3e+002	1	U	K.FGDPVVQSDMK.H + Oxidation (M)
			671	619.8223	1237.6301	1237.5649	52.7	0	24	2.9	1	U	K.FGDPVVQSDMK.H + Oxidation (M)
			672	619.8227	1237.6308	1237.5649	53.3	0	(16)	16	1	U	K.FGDPVVQSDMK.H + Oxidation (M)
			705	644.3379	1286.6612	1286.5965	50.3	0	(1)	6.1e+002	3		K.NALESYAFNMK.S
			717	652.3351	1302.6556	1302.5914	49.3	0	(21)	6.3	1		K.NALESYAFNMK.S + Oxidation (M)
			718	652.3363	1302.6581	1302.5914	51.2	0	(32)	0.58	1		K.NALESYAFNMK.S + Oxidation (M)
			719	652.3364	1302.6583	1302.5914	51.4	0	45	0.025	1		K.NALESYAFNMK.S + Oxidation (M)
			722	652.8312	1303.6478	1303.5754	55.5	0	(16)	21	1		K.NALESYAFNMK.S + Deamidated (NQ); Oxidation (M)
			730	658.3352	1314.6559	1314.5914	49.0	0	(3)	3.7e+002	1		R.FEELCSDLFR.S
			731	658.3359	1314.6572	1314.5914	50.0	0	22	5.6	1		R.FEELCSDLFR.S
			763	683.8709	1365.7273	1365.6599	49.4	1	(6)	1.9e+002	1	U	R.KFGDPVVQSDMK.H + Oxidation (M)
			764	683.8709	1365.7273	1365.6599	49.4	1	8	1.1e+002	1	U	R.KFGDPVVQSDMK.H + Oxidation (M)
			765	684.3698	1366.7251	1365.6599	780	1	(6)	2e+002	1	U	R.KFGDPVVQSDMK.H + Oxidation (M)
			810	733.4425	1464.8705	1464.8049	44.8	0	(26)	1.2	1	U	K.AQIHDLVLVGGSTR.I
			812	733.4443	1464.8740	1464.8049	47.2	0	40	0.045	1	U	K.AQIHDLVLVGGSTR.I
			827	744.3863	1486.7580	1486.6940	43.1	0	(38)	0.15	1		R.TTPSYVAFTDTER.L
			828	744.3910	1486.7674	1486.6940	49.4	0	(32)	0.6	1		R.TTPSYVAFTDTER.L
			829	744.3913	1486.7680	1486.6940	49.8	0	47	0.017	1		R.TTPSYVAFTDTER.L
			873	815.9396	1629.8646	1629.7960	42.1	0	(7)	1.7e+002	1		K.AFYPEEISSMVLTK.M + Oxidation (M)
			874	815.9401	1629.8657	1629.7960	42.8	0	15	29	1		K.AFYPEEISSMVLTK.M + Oxidation (M)
			884	829.9615	1657.9084	1657.8424	39.8	0	(41)	0.061	1	U	K.NQVALNPQNTVFDAK.R
			885	829.9652	1657.9159	1657.8424	44.3	0	45	0.022	1	U	K.NQVALNPQNTVFDAK.R
			886	829.9669	1657.9193	1657.8424	46.4	0	(30)	0.84	1	U	K.NQVALNPQNTVFDAK.R
			888	830.4533	1658.8921	1658.8264	39.6	0	(5)	2.6e+002	1	U	K.NQVALNPQNTVFDAK.R + Deamidated (NQ)
			895	559.2805	1674.8197	1674.7234	57.5	0	(24)	3.4	1		K.ATAGDTHLGGEDFDNR.L
			896	559.2815	1674.8227	1674.7234	59.3	0	46	0.022	1		K.ATAGDTHLGGEDFDNR.L
			899	560.9884	1679.9434	1679.8420	60.4	0	(6)	1.8e+002	1	U	K.HWPFQVINDGDKPK.V
			900	560.9887	1679.9443	1679.8420	60.9	0	(7)	1.5e+002	1	U	K.HWPFQVINDGDKPK.V
			901	560.9900	1679.9481	1679.8420	63.2	0	12	40	1	U	K.HWPFQVINDGDKPK.V
			902	844.4874	1686.9603	1686.8940	39.3	0	(10)	62	1		R.IINEPTAAAIAYGLDR.T
			903	844.4897	1686.9648	1686.8940	42.0	0	(51)	0.0052	1		R.IINEPTAAAIAYGLDR.T
			904	844.4907	1686.9669	1686.8940	43.2	0	84	2.3e-006	1		R.IINEPTAAAIAYGLDR.T
		2.	P17066 Mass: 71440 Score: 298 Matches: 18(7) Sequences: 6(4) emPAI: 0.31
			Heat shock 70 kDa protein 6 OS=Homo sapiens GN=HSPA6 PE=1 SV=2
			Check to include this hit in error tolerant search or archive report
			Query	Observed	Mr(expt)	Mr(calc)	ppm	Miss	Score	Expect	Rank	Unique	Peptide
			566	541.8091	1081.6036	1081.5444	54.7	0	7	1.1e+002	2		K.LLQDFFNGK.E + Deamidated (NQ)
			657	614.8503	1227.6860	1227.6207	53.2	0	69	8.1e-005	1	U	R.VEILANDQGNR.T
			658	614.8514	1227.6882	1227.6207	55.0	0	(46)	0.016	1	U	R.VEILANDQGNR.T
			659	614.8527	1227.6909	1227.6207	57.1	0	(35)	0.22	1	U	R.VEILANDQGNR.T
			660	615.3395	1228.6644	1228.6048	48.6	0	(11)	55	1	U	R.VEILANDQGNR.T + Deamidated (NQ)
			661	615.3400	1228.6655	1228.6048	49.4	0	(17)	15	1	U	R.VEILANDQGNR.T + Deamidated (NQ)
			662	615.3413	1228.6681	1228.6048	51.5	0	(28)	1.2	1	U	R.VEILANDQGNR.T + Deamidated (NQ)
			664	615.3427	1228.6709	1228.6048	53.8	0	(55)	0.0024	1	U	R.VEILANDQGNR.T + Deamidated (NQ)
			730	658.3352	1314.6559	1314.5914	49.0	0	(3)	3.7e+002	1		R.FEELCSDLFR.S
			731	658.3359	1314.6572	1314.5914	50.0	0	22	5.6	1		R.FEELCSDLFR.S
			827	744.3863	1486.7580	1486.6940	43.1	0	(38)	0.15	1		R.TTPSYVAFTDTER.L
			828	744.3910	1486.7674	1486.6940	49.4	0	(32)	0.6	1		R.TTPSYVAFTDTER.L
			829	744.3913	1486.7680	1486.6940	49.8	0	47	0.017	1		R.TTPSYVAFTDTER.L
			895	559.2805	1674.8197	1674.7234	57.5	0	(24)	3.4	1		K.ATAGDTHLGGEDFDNR.L
			896	559.2815	1674.8227	1674.7234	59.3	0	46	0.022	1		K.ATAGDTHLGGEDFDNR.L
			902	844.4874	1686.9603	1686.8940	39.3	0	(10)	62	1		R.IINEPTAAAIAYGLDR.R
			903	844.4897	1686.9648	1686.8940	42.0	0	(51)	0.0052	1		R.IINEPTAAAIAYGLDR.R
			904	844.4907	1686.9669	1686.8940	43.2	0	84	2.3e-006	1		R.IINEPTAAAIAYGLDR.R
		3.	P34931 Mass: 70730 Score: 285 Matches: 23(8) Sequences: 7(6) emPAI: 0.37
			Heat shock 70 kDa protein 1-like OS=Homo sapiens GN=HSPA1L PE=1 SV=2
			Check to include this hit in error tolerant search or archive report
			Query	Observed	Mr(expt)	Mr(calc)	ppm	Miss	Score	Expect	Rank	Unique	Peptide
			630	599.3825	1196.7505	1196.6877	52.4	0	(31)	0.2	1		K.DAGVIAGLNVLR.I
			631	599.3833	1196.7520	1196.6877	53.8	0	51	0.002	1		K.DAGVIAGLNVLR.I
			657	614.8503	1227.6860	1227.6207	53.2	0	69	8.1e-005	1		K.VEIIANDQGNR.T
			658	614.8514	1227.6882	1227.6207	55.0	0	(46)	0.016	1		K.VEIIANDQGNR.T
			659	614.8527	1227.6909	1227.6207	57.1	0	(35)	0.22	1		K.VEIIANDQGNR.T
			660	615.3395	1228.6644	1228.6048	48.6	0	(11)	55	1		K.VEIIANDQGNR.T + Deamidated (NQ)
			661	615.3400	1228.6655	1228.6048	49.4	0	(17)	15	1		K.VEIIANDQGNR.T + Deamidated (NQ)
			662	615.3413	1228.6681	1228.6048	51.5	0	(28)	1.2	1		K.VEIIANDQGNR.T + Deamidated (NQ)
			664	615.3427	1228.6709	1228.6048	53.8	0	(55)	0.0024	1		K.VEIIANDQGNR.T + Deamidated (NQ)
			705	644.3379	1286.6612	1286.5965	50.3	0	(1)	6.1e+002	3		K.NALESYAFNMK.S
			717	652.3351	1302.6556	1302.5914	49.3	0	(21)	6.3	1		K.NALESYAFNMK.S + Oxidation (M)
			718	652.3363	1302.6581	1302.5914	51.2	0	(32)	0.58	1		K.NALESYAFNMK.S + Oxidation (M)
			719	652.3364	1302.6583	1302.5914	51.4	0	45	0.025	1		K.NALESYAFNMK.S + Oxidation (M)
			722	652.8312	1303.6478	1303.5754	55.5	0	(16)	21	1		K.NALESYAFNMK.S + Deamidated (NQ); Oxidation (M)
			810	733.4425	1464.8705	1464.8413	19.9	1	(26)	1.2	1	U	K.AKIHDIVLVGGSTR.I
			812	733.4443	1464.8740	1464.8413	22.3	1	40	0.045	1	U	K.AKIHDIVLVGGSTR.I
			827	744.3863	1486.7580	1486.6940	43.1	0	(38)	0.15	1		R.TTPSYVAFTDTER.L
			828	744.3910	1486.7674	1486.6940	49.4	0	(32)	0.6	1		R.TTPSYVAFTDTER.L
			829	744.3913	1486.7680	1486.6940	49.8	0	47	0.017	1		R.TTPSYVAFTDTER.L
			873	815.9396	1629.8646	1629.7960	42.1	0	(7)	1.7e+002	1		K.AFYPEEISSMVLTK.L + Oxidation (M)
			874	815.9401	1629.8657	1629.7960	42.8	0	15	29	1		K.AFYPEEISSMVLTK.L + Oxidation (M)
			895	559.2805	1674.8197	1674.7234	57.5	0	(24)	3.4	1		K.ATAGDTHLGGEDFDNR.L
			896	559.2815	1674.8227	1674.7234	59.3	0	46	0.022	1		K.ATAGDTHLGGEDFDNR.L
		4.	E9PKE3 Mass: 68991 Score: 185 Matches: 15(4) Sequences: 7(2) emPAI: 0.26
			Heat shock cognate 71 kDa protein OS=Homo sapiens GN=HSPA8 PE=2 SV=1
			Check to include this hit in error tolerant search or archive report
			Query	Observed	Mr(expt)	Mr(calc)	ppm	Miss	Score	Expect	Rank	Unique	Peptide
			566	541.8091	1081.6036	1081.5444	54.7	0	7	1.1e+002	2		K.LLQDFFNGK.E + Deamidated (NQ)
			628	599.3683	1196.7220	1196.6554	55.7	0	0	3.4e+002	1	U	K.FELTGIPPAPR.G
			633	600.3732	1198.7319	1198.6670	54.2	0	31	0.37	1	U	K.DAGTIAGLNVLR.I
			657	614.8503	1227.6860	1227.6207	53.2	0	69	8.1e-005	1		K.VEIIANDQGNR.T
			658	614.8514	1227.6882	1227.6207	55.0	0	(46)	0.016	1		K.VEIIANDQGNR.T
			659	614.8527	1227.6909	1227.6207	57.1	0	(35)	0.22	1		K.VEIIANDQGNR.T
			660	615.3395	1228.6644	1228.6048	48.6	0	(11)	55	1		K.VEIIANDQGNR.T + Deamidated (NQ)
			661	615.3400	1228.6655	1228.6048	49.4	0	(17)	15	1		K.VEIIANDQGNR.T + Deamidated (NQ)
			662	615.3413	1228.6681	1228.6048	51.5	0	(28)	1.2	1		K.VEIIANDQGNR.T + Deamidated (NQ)
			664	615.3427	1228.6709	1228.6048	53.8	0	(55)	0.0024	1		K.VEIIANDQGNR.T + Deamidated (NQ)
			827	744.3863	1486.7580	1486.6940	43.1	0	(38)	0.15	1		R.TTPSYVAFTDTER.L
			828	744.3910	1486.7674	1486.6940	49.4	0	(32)	0.6	1		R.TTPSYVAFTDTER.L
			829	744.3913	1486.7680	1486.6940	49.8	0	47	0.017	1		R.TTPSYVAFTDTER.L
			893	833.4352	1664.8558	1664.7828	43.8	0	5	2.8e+002	1	U	K.NQVAMNPTNTVFDAK.R + Oxidation (M)
			921	596.7003	1787.0791	1786.9828	53.9	1	28	0.63	1	U	R.IINEPTAAAIAYGLDKK.V
			Proteins matching the same set of peptides:
			P11142 Mass: 71082 Score: 185 Matches: 15(4) Sequences: 7(2)
			Heat shock cognate 71 kDa protein OS=Homo sapiens GN=HSPA8 PE=1 SV=1
		5.	P35908 Mass: 65678 Score: 172 Matches: 12(2) Sequences: 8(2) emPAI: 0.28
			Keratin, type II cytoskeletal 2 epidermal OS=Homo sapiens GN=KRT2 PE=1 SV=2
			Check to include this hit in error tolerant search or archive report
			Query	Observed	Mr(expt)	Mr(calc)	ppm	Miss	Score	Expect	Rank	Unique	Peptide
			502	487.2982	972.5818	972.5240	59.5	0	(25)	2	1		K.IEISELNR.V
			503	487.2986	972.5827	972.5240	60.4	0	35	0.2	1		K.IEISELNR.V
			529	519.2962	1036.5779	1036.5189	56.9	0	5	1.7e+002	2	U	R.YLDGLTAER.T
			640	604.8417	1207.6688	1207.6085	50.0	0	1	5.1e+002	1	U	R.TAAENDFVTLK.K
			685	627.8379	1253.6612	1253.6001	48.8	0	74	2.5e-005	1	U	R.GFSSGSAVVSGGSR.R
			686	627.8392	1253.6638	1253.6001	50.8	0	(40)	0.075	1	U	R.GFSSGSAVVSGGSR.R
			738	665.3545	1328.6944	1328.6320	47.0	0	33	0.44	1	U	K.NVQDAIADAEQR.G
			769	686.3909	1370.7673	1370.7041	46.1	0	37	0.14	1	U	K.LNDLEEALQQAK.E
			820	738.4304	1474.8463	1474.7780	46.3	0	64	0.0003	1		R.FLEQQNQVLQTK.W
			821	738.4314	1474.8482	1474.7780	47.6	0	(39)	0.08	1		R.FLEQQNQVLQTK.W
			938	633.9929	1898.9569	1898.8984	30.8	1	40	0.092	1	U	R.GGGGGGFRGFSSGSAVVSGGSR.R
			939	634.3251	1899.9534	1898.8984	556	1	(7)	1.5e+002	1	U	R.GGGGGGFRGFSSGSAVVSGGSR.R
		6.	P04264 Mass: 66170 Score: 169 Matches: 31(5) Sequences: 15(3) emPAI: 0.55
			Keratin, type II cytoskeletal 1 OS=Homo sapiens GN=KRT1 PE=1 SV=6
			Check to include this hit in error tolerant search or archive report
			Query	Observed	Mr(expt)	Mr(calc)	ppm	Miss	Score	Expect	Rank	Unique	Peptide
			502	487.2982	972.5818	972.5240	59.5	0	(25)	2	1		K.IEISELNR.V
			503	487.2986	972.5827	972.5240	60.4	0	35	0.2	1		K.IEISELNR.V
			526	517.2930	1032.5715	1032.5087	60.8	0	(45)	0.027	1	U	R.TLLEGEESR.M
			527	517.2930	1032.5715	1032.5087	60.8	0	51	0.0068	1	U	R.TLLEGEESR.M
			528	517.2935	1032.5725	1032.5087	61.7	0	(50)	0.0087	1	U	R.TLLEGEESR.M
			558	533.2934	1064.5722	1064.5138	54.9	0	16	19	1	U	K.AQYEDIAQK.S
			586	563.3046	1124.5947	1124.5349	53.2	0	9	76	1	U	K.AEAESLYQSK.Y
			607	579.2945	1156.5744	1156.5070	58.3	0	18	12	1	U	R.DYQELMNTK.L + Oxidation (M)
			608	579.2947	1156.5748	1156.5070	58.6	0	(6)	2e+002	1	U	R.DYQELMNTK.L + Oxidation (M)
			621	590.3359	1178.6572	1178.5931	54.4	0	26	1.5	2	U	K.YEELQITAGR.H
			622	590.3372	1178.6599	1178.5931	56.6	0	(3)	3.3e+002	1	U	K.YEELQITAGR.H
			693	633.3548	1264.6950	1264.6299	51.5	0	(12)	45	2	U	R.TNAENEFVTIK.K
			694	633.3568	1264.6991	1264.6299	54.7	0	36	0.16	1	U	R.TNAENEFVTIK.K
			716	651.8941	1301.7737	1301.7078	50.6	0	11	42	1	U	R.SLDLDSIIAEVK.A
			732	658.7978	1315.5810	1315.5173	48.5	0	(3)	3.1e+002	1	U	K.NMQDMVEDYR.N + Oxidation (M)
			742	666.7948	1331.5750	1331.5122	47.2	0	(24)	2.4	1	U	K.NMQDMVEDYR.N + 2 Oxidation (M)
			743	666.7970	1331.5794	1331.5122	50.5	0	(2)	3.9e+002	1	U	K.NMQDMVEDYR.N + 2 Oxidation (M)
			744	666.7991	1331.5836	1331.5122	53.6	0	24	2.5	1	U	K.NMQDMVEDYR.N + 2 Oxidation (M)
			758	679.3847	1356.7549	1356.6885	48.9	0	65	0.00023	1	U	K.LNDLEDALQQAK.E
			759	679.3853	1356.7561	1356.6885	49.8	0	(12)	48	1	U	K.LNDLEDALQQAK.E
			760	679.3853	1356.7561	1356.6885	49.8	0	(12)	49	1	U	K.LNDLEDALQQAK.E
			775	692.3827	1382.7508	1382.6830	49.0	0	(26)	1.7	1	U	K.SLNNQFASFIDK.V
			776	692.3836	1382.7527	1382.6830	50.4	0	32	0.41	1	U	K.SLNNQFASFIDK.V
			777	692.8729	1383.7313	1383.6670	46.5	0	(8)	1.2e+002	1	U	K.SLNNQFASFIDK.V + Deamidated (NQ)
			818	738.4108	1474.8071	1474.7416	44.4	0	17	17	1	U	K.WELLQQVDTSTR.T
			820	738.4304	1474.8463	1474.7780	46.3	0	64	0.0003	1		R.FLEQQNQVLQTK.W
			821	738.4314	1474.8482	1474.7780	47.6	0	(39)	0.08	1		R.FLEQQNQVLQTK.W
			909	858.9614	1715.9083	1715.8438	37.6	0	11	74	1	U	K.QISNLQQSISDAEQR.G
			910	858.9621	1715.9096	1715.8438	38.4	0	(5)	2.6e+002	1	U	K.QISNLQQSISDAEQR.G
			979	795.3583	2383.0530	2382.9447	45.5	0	22	5.1	1	U	R.GGGGGGYGSGGSSYGSGGGSYGSGGGGGGGR.G
			980	795.3584	2383.0534	2382.9447	45.6	0	(6)	2e+002	1	U	R.GGGGGGYGSGGSSYGSGGGSYGSGGGGGGGR.G
		7.	H0Y8D1 Mass: 15697 Score: 102 Matches: 3(3) Sequences: 1(1) emPAI: 0.48
			Trypsin-1 (Fragment) OS=Homo sapiens GN=PRSS1 PE=2 SV=1
			Check to include this hit in error tolerant search or archive report
			Query	Observed	Mr(expt)	Mr(calc)	ppm	Miss	Score	Expect	Rank	Unique	Peptide
			963	742.3995	2224.1766	2224.1124	28.9	0	(52)	0.0055	1	U	R.LGEHNIEVLEGNEQFINAAK.I
			964	742.4014	2224.1825	2224.1124	31.5	0	58	0.0013	1	U	R.LGEHNIEVLEGNEQFINAAK.I
			967	743.0628	2226.1666	2225.0964	481	0	(52)	0.0058	1	U	R.LGEHNIEVLEGNEQFINAAK.I + Deamidated (NQ)
			Proteins matching the same set of peptides:
			E7EQ64 Mass: 28732 Score: 102 Matches: 3(3) Sequences: 1(1)
			Trypsin-1 OS=Homo sapiens GN=PRSS1 PE=2 SV=1
			Q8NHM4 Mass: 27092 Score: 102 Matches: 3(3) Sequences: 1(1)
			Putative trypsin-6 OS=Homo sapiens GN=TRY6 PE=5 SV=1
			P07477 Mass: 27111 Score: 102 Matches: 3(3) Sequences: 1(1)
			Trypsin-1 OS=Homo sapiens GN=PRSS1 PE=1 SV=1
			P07478 Mass: 26927 Score: 102 Matches: 3(3) Sequences: 1(1)
			Trypsin-2 OS=Homo sapiens GN=PRSS2 PE=1 SV=1
		8.	P35527 Mass: 62255 Score: 92 Matches: 6(2) Sequences: 3(1) emPAI: 0.11
			Keratin, type I cytoskeletal 9 OS=Homo sapiens GN=KRT9 PE=1 SV=3
			Check to include this hit in error tolerant search or archive report
			Query	Observed	Mr(expt)	Mr(calc)	ppm	Miss	Score	Expect	Rank	Unique	Peptide
			554	530.8153	1059.6161	1059.5560	56.7	0	32	0.5	1	U	K.TLLDIDNTR.M
			555	530.8164	1059.6183	1059.5560	58.7	0	(9)	85	1	U	K.TLLDIDNTR.M
			639	603.8410	1205.6675	1205.5962	59.1	0	14	29	1	U	R.QVLDNLTMEK.S + Oxidation (M)
			665	616.8340	1231.6534	1231.5906	51.0	0	(54)	0.0032	1	U	R.SGGGGGGGLGSGGSIR.S
			666	616.8341	1231.6537	1231.5906	51.2	0	54	0.0031	1	U	R.SGGGGGGGLGSGGSIR.S
			667	616.8354	1231.6562	1231.5906	53.3	0	(11)	75	1	U	R.SGGGGGGGLGSGGSIR.S
		9.	Q9NZI8 Mass: 63783 Score: 87 Matches: 14(1) Sequences: 8(1) emPAI: 0.29
			Insulin-like growth factor 2 mRNA-binding protein 1 OS=Homo sapiens GN=IGF2BP1 PE=1 SV=2
			Check to include this hit in error tolerant search or archive report
			Query	Observed	Mr(expt)	Mr(calc)	ppm	Miss	Score	Expect	Rank	Unique	Peptide
			479	436.7689	871.5232	871.4651	66.7	0	32	0.34	1	U	K.TADEVPLK.I
			545	527.7986	1053.5826	1053.5342	45.9	0	(13)	26	1	U	K.IAPPETPDSK.V
			546	527.8013	1053.5880	1053.5342	51.0	0	34	0.22	1	U	K.IAPPETPDSK.V
			569	548.8401	1095.6656	1095.6037	56.6	0	49	0.0035	1	U	K.QQQVDIPLR.L
			570	548.8421	1095.6697	1095.6037	60.2	0	(34)	0.13	1	U	K.QQQVDIPLR.L
			595	571.3472	1140.6799	1140.6179	54.4	0	3	1.9e+002	1	U	K.ISYSGQFLVK.S
			799	723.9170	1445.8194	1445.7588	41.9	0	(27)	1.4	1		R.MVIITGPPEAQFK.A + Oxidation (M)
			800	723.9200	1445.8254	1445.7588	46.1	0	28	1.2	1		R.MVIITGPPEAQFK.A + Oxidation (M)
			801	723.9234	1445.8323	1445.7588	50.8	0	(11)	50	1		R.MVIITGPPEAQFK.A + Oxidation (M)
			817	736.4818	1470.9491	1470.8810	46.3	0	12	13	1	U	R.LLVPTQYVGAIIGK.E
			831	750.8965	1499.7784	1499.7104	45.4	0	31	0.66	1	U	R.DQTPDENDQVIVK.I
			832	750.8975	1499.7805	1499.7104	46.8	0	(21)	6	1	U	R.DQTPDENDQVIVK.I
			833	750.8977	1499.7809	1499.7104	47.0	0	(7)	1.6e+002	1	U	R.DQTPDENDQVIVK.I
			936	938.5214	1875.0283	1874.9625	35.1	0	21	6.2	1	U	K.LYIGNLNESVTPADLEK.V
		10.	B1AN99 Mass: 19674 Score: 83 Matches: 4(2) Sequences: 2(1) emPAI: 0.37
			Trypsin-3 (Fragment) OS=Homo sapiens GN=PRSS3 PE=2 SV=1
			Check to include this hit in error tolerant search or archive report
			Query	Observed	Mr(expt)	Mr(calc)	ppm	Miss	Score	Expect	Rank	Unique	Peptide
			521	514.3101	1026.6057	1026.5822	22.9	0	2	2.5e+002	1	U	K.LSSPAVINAR.V
			963	742.3995	2224.1766	2224.1487	12.5	1	(52)	0.0056	2	U	R.LGEHNIKVLEGNEQFINAAK.I + Deamidated (NQ)
			964	742.4014	2224.1825	2223.1647	458	1	58	0.0013	2	U	R.LGEHNIKVLEGNEQFINAAK.I
			967	743.0628	2226.1666	2225.1328	465	1	(22)	6.1	3	U	R.LGEHNIKVLEGNEQFINAAK.I + 2 Deamidated (NQ)
			Proteins matching the same set of peptides:
			F8W7P3 Mass: 26478 Score: 83 Matches: 4(2) Sequences: 2(1)
			Trypsin-3 OS=Homo sapiens GN=PRSS3 PE=2 SV=1
			P35030 Mass: 33306 Score: 83 Matches: 4(2) Sequences: 2(1)
			Trypsin-3 OS=Homo sapiens GN=PRSS3 PE=1 SV=2
			P35030-2 Mass: 28770 Score: 83 Matches: 4(2) Sequences: 2(1)
			Isoform B of Trypsin-3 OS=Homo sapiens GN=PRSS3
			P35030-3 Mass: 27280 Score: 83 Matches: 4(2) Sequences: 2(1)
			Isoform C of Trypsin-3 OS=Homo sapiens GN=PRSS3
			P35030-4 Mass: 28954 Score: 83 Matches: 4(2) Sequences: 2(1)
			Isoform D of Trypsin-3 OS=Homo sapiens GN=PRSS3
		11.	Q7Z794 Mass: 62149 Score: 70 Matches: 5(1) Sequences: 3(1) emPAI: 0.05
			Keratin, type II cytoskeletal 1b OS=Homo sapiens GN=KRT77 PE=2 SV=3
			Check to include this hit in error tolerant search or archive report
			Query	Observed	Mr(expt)	Mr(calc)	ppm	Miss	Score	Expect	Rank	Unique	Peptide
			119	417.1808	416.1735	416.2132	-95.31	0	2	2.1	1	U	R.GGGAR.G
			621	590.3359	1178.6572	1178.5931	54.4	0	27	1.3	1	U	K.YQELQITAGR.H + Deamidated (NQ)
			622	590.3372	1178.6599	1178.5931	56.6	0	(3)	3.3e+002	1	U	K.YQELQITAGR.H + Deamidated (NQ)
			820	738.4304	1474.8463	1474.7780	46.3	0	64	0.0003	1		R.FLEQQNQVLQTK.W
			821	738.4314	1474.8482	1474.7780	47.6	0	(39)	0.08	1		R.FLEQQNQVLQTK.W
		12.	J3KTA4 Mass: 69557 Score: 66 Matches: 13(1) Sequences: 7(1) emPAI: 0.15
			Probable ATP-dependent RNA helicase DDX5 OS=Homo sapiens GN=DDX5 PE=3 SV=1
			Check to include this hit in error tolerant search or archive report
			Query	Observed	Mr(expt)	Mr(calc)	ppm	Miss	Score	Expect	Rank	Unique	Peptide
			509	493.3161	984.6177	984.5604	58.2	0	23	1.6	1	U	K.LLQLVEDR.G
			510	493.3162	984.6178	984.5604	58.4	0	(23)	1.7	1	U	K.LLQLVEDR.G
			545	527.7986	1053.5826	1052.4961	1032	0	1	3.9e+002	4		K.STCIYGGAPK.G
			588	565.3626	1128.7107	1128.6503	53.5	0	4	2e+002	3	U	K.QVSDLISVLR.E
			654	613.8903	1225.7661	1225.7030	51.5	0	(19)	3.5	1		K.APILIATDVASR.G
			655	613.8926	1225.7706	1225.7030	55.1	0	(36)	0.066	1		K.APILIATDVASR.G
			656	613.8940	1225.7734	1225.7030	57.4	0	46	0.0064	1		K.APILIATDVASR.G
			710	648.3598	1294.7051	1294.6405	49.9	0	(24)	3.1	1	U	R.TTYLVLDEADR.M
			711	648.3628	1294.7110	1294.6405	54.5	0	39	0.095	1	U	R.TTYLVLDEADR.M
			712	648.3682	1294.7219	1294.6405	62.9	0	(14)	25	1	U	R.TTYLVLDEADR.M
			766	684.8494	1367.6843	1367.6214	46.0	0	6	2e+002	2		R.MLDMGFEPQIR.K + 2 Oxidation (M)
			767	684.9019	1367.7893	1367.7231	48.4	0	11	43	1		R.GDGPICLVLAPTR.E
			768	685.3543	1368.6941	1367.6214	784	0	(0)	7.2e+002	3		R.MLDMGFEPQIR.K + 2 Oxidation (M)
			Proteins matching the same set of peptides:
			B4DLW8 Mass: 60982 Score: 66 Matches: 13(1) Sequences: 7(1)
			Probable ATP-dependent RNA helicase DDX5 OS=Homo sapiens GN=DDX5 PE=2 SV=1
			P17844 Mass: 69618 Score: 66 Matches: 13(1) Sequences: 7(1)
			Probable ATP-dependent RNA helicase DDX5 OS=Homo sapiens GN=DDX5 PE=1 SV=1
		13.	P04843 Mass: 68641 Score: 56 Matches: 10(1) Sequences: 6(1) emPAI: 0.21
			Dolichyl-diphosphooligosaccharide--protein glycosyltransferase subunit 1 OS=Homo sapiens GN=RPN1 PE=1 SV=1
			Check to include this hit in error tolerant search or archive report
			Query	Observed	Mr(expt)	Mr(calc)	ppm	Miss	Score	Expect	Rank	Unique	Peptide
			507	490.8216	979.6286	979.5702	59.6	0	26	0.47	1	U	K.LPVALDPGAK.I
			508	490.8231	979.6316	979.5702	62.7	0	(4)	72	1	U	K.LPVALDPGAK.I
			552	530.3025	1058.5904	1058.5356	51.8	0	30	0.71	1	U	R.QPDSGISSIR.S
			553	530.3042	1058.5938	1058.5356	55.0	0	(14)	29	1	U	R.QPDSGISSIR.S
			713	651.4064	1300.7982	1300.7350	48.6	0	40	0.042	1	U	K.ALTSEIALLQSR.L
			725	656.3457	1310.6769	1310.6143	47.7	0	(6)	1.6e+002	1	U	R.SEDLLDYGPFR.D
			726	656.3467	1310.6788	1310.6143	49.2	0	15	22	1	U	R.SEDLLDYGPFR.D
			792	716.8461	1431.6777	1431.6113	46.4	0	16	22	1	U	K.GEDEEENNLEVR.E
			793	718.3874	1434.7602	1434.6990	42.7	0	28	1.4	1	U	K.NIEIDSPYEISR.A
			794	718.3906	1434.7667	1434.6990	47.2	0	(16)	21	1	U	K.NIEIDSPYEISR.A
		14.	H3BLZ8 Mass: 81073 Score: 52 Matches: 8(1) Sequences: 5(1) emPAI: 0.04
			Probable ATP-dependent RNA helicase DDX17 OS=Homo sapiens GN=DDX17 PE=2 SV=1
			Check to include this hit in error tolerant search or archive report
			Query	Observed	Mr(expt)	Mr(calc)	ppm	Miss	Score	Expect	Rank	Unique	Peptide
			545	527.7986	1053.5826	1052.4961	1032	0	1	3.9e+002	4		K.STCIYGGAPK.G
			620	590.3169	1178.6192	1178.5602	50.1	0	3	3.5e+002	5	U	R.DMVGIAQTGSGK.T + Oxidation (M)
			654	613.8903	1225.7661	1225.7030	51.5	0	(19)	3.5	1		K.APILIATDVASR.G
			655	613.8926	1225.7706	1225.7030	55.1	0	(36)	0.066	1		K.APILIATDVASR.G
			656	613.8940	1225.7734	1225.7030	57.4	0	46	0.0064	1		K.APILIATDVASR.G
			766	684.8494	1367.6843	1367.6214	46.0	0	6	2e+002	2		R.MLDMGFEPQIR.K + 2 Oxidation (M)
			767	684.9019	1367.7893	1367.7231	48.4	0	11	43	1		R.GDGPICLVLAPTR.E
			768	685.3543	1368.6941	1367.6214	784	0	(0)	7.2e+002	3		R.MLDMGFEPQIR.K + 2 Oxidation (M)
			Proteins matching the same set of peptides:
			C9JMU5 Mass: 73157 Score: 52 Matches: 8(1) Sequences: 5(1)
			Probable ATP-dependent RNA helicase DDX17 OS=Homo sapiens GN=DDX17 PE=2 SV=1
			Q92841 Mass: 80906 Score: 52 Matches: 8(1) Sequences: 5(1)
			Probable ATP-dependent RNA helicase DDX17 OS=Homo sapiens GN=DDX17 PE=1 SV=2
			Q92841-1 Mass: 72953 Score: 52 Matches: 8(1) Sequences: 5(1)
			Isoform 2 of Probable ATP-dependent RNA helicase DDX17 OS=Homo sapiens GN=DDX17
			Q92841-2 Mass: 73123 Score: 52 Matches: 8(1) Sequences: 5(1)
			Isoform 3 of Probable ATP-dependent RNA helicase DDX17 OS=Homo sapiens GN=DDX17
			Q92841-3 Mass: 73138 Score: 52 Matches: 8(1) Sequences: 5(1)
			Isoform 4 of Probable ATP-dependent RNA helicase DDX17 OS=Homo sapiens GN=DDX17
		15.	O43390 Mass: 71184 Score: 42 Matches: 3(1) Sequences: 2(1) emPAI: 0.05
			Heterogeneous nuclear ribonucleoprotein R OS=Homo sapiens GN=HNRNPR PE=1 SV=1
			Check to include this hit in error tolerant search or archive report
			Query	Observed	Mr(expt)	Mr(calc)	ppm	Miss	Score	Expect	Rank	Unique	Peptide
			728	656.3644	1310.7142	1310.6467	51.5	0	42	0.041	1		R.TGYTLDVTTGQR.K
			729	656.3645	1310.7145	1310.6467	51.7	0	(3)	3.3e+002	2		R.TGYTLDVTTGQR.K
			869	805.4325	1608.8504	1608.7923	36.1	0	10	79	1	U	R.DLYEDELVPLFEK.A
			Proteins matching the same set of peptides:
			O43390-2 Mass: 71456 Score: 42 Matches: 3(1) Sequences: 2(1)
			Isoform 2 of Heterogeneous nuclear ribonucleoprotein R OS=Homo sapiens GN=HNRNPR
		16.	O60506-3 Mass: 62845 Score: 42 Matches: 4(1) Sequences: 3(1) emPAI: 0.05
			Isoform 3 of Heterogeneous nuclear ribonucleoprotein Q OS=Homo sapiens GN=SYNCRIP
			Check to include this hit in error tolerant search or archive report
			Query	Observed	Mr(expt)	Mr(calc)	ppm	Miss	Score	Expect	Rank	Unique	Peptide
			708	646.8510	1291.6875	1291.6264	47.3	0	3	3.9e+002	2	U	R.LMMDPLTGLNR.G + 2 Oxidation (M)
			728	656.3644	1310.7142	1310.6467	51.5	0	42	0.041	1		R.TGYTLDVTTGQR.K
			729	656.3645	1310.7145	1310.6467	51.7	0	(3)	3.3e+002	2		R.TGYTLDVTTGQR.K
			768	685.3543	1368.6941	1367.7045	724	1	4	3.2e+002	2	U	R.GQGKGVEAGPDLLQ.-
			Proteins matching the same set of peptides:
			O60506-4 Mass: 58927 Score: 42 Matches: 4(1) Sequences: 3(1)
			Isoform 4 of Heterogeneous nuclear ribonucleoprotein Q OS=Homo sapiens GN=SYNCRIP
		17.	E9PBF6 Mass: 44787 Score: 32 Matches: 6(0) Sequences: 4(0) emPAI: 0.15
			Lamin-B1 OS=Homo sapiens GN=LMNB1 PE=2 SV=1
			Check to include this hit in error tolerant search or archive report
			Query	Observed	Mr(expt)	Mr(calc)	ppm	Miss	Score	Expect	Rank	Unique	Peptide
			504	487.7705	973.5265	973.4716	56.4	0	(9)	1.2e+002	3	U	K.LLEGEEER.-
			505	487.7706	973.5266	973.4716	56.5	0	10	85	1	U	K.LLEGEEER.-
			601	577.8441	1153.6737	1153.6091	55.9	0	17	9.1	1	U	R.AGGPTTPLSPTR.L
			634	601.8386	1201.6627	1201.6302	27.0	1	9	1e+002	2	U	K.KESDLNGAQIK.L
			681	626.3439	1250.6732	1250.6142	47.1	0	39	0.098	1	U	K.ALYETELADAR.R
			683	626.3447	1250.6749	1250.6142	48.5	0	(16)	17	1	U	K.ALYETELADAR.R
			Proteins matching the same set of peptides:
			P20700 Mass: 66653 Score: 32 Matches: 6(0) Sequences: 4(0)
			Lamin-B1 OS=Homo sapiens GN=LMNB1 PE=1 SV=2
		18.	C9JYM0 Score: 28 Matches: 3(0) Sequences: 1(0) emPAI: 0.22
			Ribonuclease P protein subunit p20 (Fragment) OS=Homo sapiens GN=POP7 PE=2 SV=1
			Check to include this hit in error tolerant search or archive report
			Query	Observed	Mr(expt)	Mr(calc)	ppm	Miss	Score	Expect	Rank	Unique	Peptide
			429	419.7886	837.5627	837.5184	52.8	1	28	0.12	1	U	R.LPSRLPR.R
			430	419.7887	837.5628	837.5184	53.0	1	(13)	3.8	1	U	R.LPSRLPR.R
			431	419.7901	837.5656	837.5184	56.4	1	(16)	1.6	1	U	R.LPSRLPR.R
			Proteins matching the same set of peptides:
			O75817 Score: 28 Matches: 3(0) Sequences: 1(0)
		19.	O00425 Mass: 64008 Score: 28 Matches: 7(0) Sequences: 4(0) emPAI: 0.05
			Insulin-like growth factor 2 mRNA-binding protein 3 OS=Homo sapiens GN=IGF2BP3 PE=1 SV=2
			Check to include this hit in error tolerant search or archive report
			Query	Observed	Mr(expt)	Mr(calc)	ppm	Miss	Score	Expect	Rank	Unique	Peptide
			799	723.9170	1445.8194	1445.7588	41.9	0	(27)	1.4	1		R.MVIITGPPEAQFK.A + Oxidation (M)
			800	723.9200	1445.8254	1445.7588	46.1	0	28	1.2	1		R.MVIITGPPEAQFK.A + Oxidation (M)
			801	723.9234	1445.8323	1445.7588	50.8	0	(11)	50	1		R.MVIITGPPEAQFK.A + Oxidation (M)
			803	728.4801	1454.9457	1454.8861	40.9	0	3	65	1	U	R.LLVPTQFVGAIIGK.E
			825	743.8890	1485.7634	1485.6947	46.2	0	(3)	4e+002	1	U	R.DQTPDENDQVVVK.I
			826	743.8903	1485.7661	1485.6947	48.0	0	11	69	1	U	R.DQTPDENDQVVVK.I
			951	729.7338	2186.1797	2185.0473	518	0	1	5.8e+002	1	U	K.VAYIPDEMAAQQNPLQQPR.G + Deamidated (NQ); Oxidation (M)
		20.	F8W930 Mass: 66859 Score: 28 Matches: 5(0) Sequences: 3(0) emPAI: 0.05
			Insulin-like growth factor 2 mRNA-binding protein 2 OS=Homo sapiens GN=IGF2BP2 PE=2 SV=1
			Check to include this hit in error tolerant search or archive report
			Query	Observed	Mr(expt)	Mr(calc)	ppm	Miss	Score	Expect	Rank	Unique	Peptide
			673	620.8466	1239.6787	1239.6095	55.8	0	12	35	1	U	K.IAPAEGPDVSER.M
			799	723.9170	1445.8194	1445.7588	41.9	0	(27)	1.4	1		R.MVIITGPPEAQFK.A + Oxidation (M)
			800	723.9200	1445.8254	1445.7588	46.1	0	28	1.2	1		R.MVIITGPPEAQFK.A + Oxidation (M)
			801	723.9234	1445.8323	1445.7588	50.8	0	(11)	50	1		R.MVIITGPPEAQFK.A + Oxidation (M)
			803	728.4801	1454.9457	1454.8861	40.9	0	3	65	1	U	R.ILVPTQFVGAIIGK.E
			Proteins matching the same set of peptides:
			Q9Y6M1 Mass: 66195 Score: 28 Matches: 5(0) Sequences: 3(0)
			Insulin-like growth factor 2 mRNA-binding protein 2 OS=Homo sapiens GN=IGF2BP2 PE=1 SV=2
			Q9Y6M1-1 Mass: 61918 Score: 28 Matches: 5(0) Sequences: 3(0)
			Isoform 2 of Insulin-like growth factor 2 mRNA-binding protein 2 OS=Homo sapiens GN=IGF2BP2
			Q9Y6M1-3 Mass: 59136 Score: 28 Matches: 5(0) Sequences: 3(0)
			Isoform 3 of Insulin-like growth factor 2 mRNA-binding protein 2 OS=Homo sapiens GN=IGF2BP2
			Q9Y6M1-4 Mass: 59800 Score: 28 Matches: 5(0) Sequences: 3(0)
			Isoform 4 of Insulin-like growth factor 2 mRNA-binding protein 2 OS=Homo sapiens GN=IGF2BP2
			Q9Y6M1-5 Mass: 54859 Score: 28 Matches: 5(0) Sequences: 3(0)
			Isoform 5 of Insulin-like growth factor 2 mRNA-binding protein 2 OS=Homo sapiens GN=IGF2BP2
			Q9Y6M1-6 Mass: 58656 Score: 28 Matches: 5(0) Sequences: 3(0)
			Isoform 6 of Insulin-like growth factor 2 mRNA-binding protein 2 OS=Homo sapiens GN=IGF2BP2
		21.	P13645 Mass: 59020 Score: 24 Matches: 7(0) Sequences: 5(0) emPAI: 0.06
			Keratin, type I cytoskeletal 10 OS=Homo sapiens GN=KRT10 PE=1 SV=6
			Check to include this hit in error tolerant search or archive report
			Query	Observed	Mr(expt)	Mr(calc)	ppm	Miss	Score	Expect	Rank	Unique	Peptide
			524	516.3304	1030.6462	1030.5910	53.6	0	(8)	75	3	U	R.VLDELTLTK.A
			525	516.3334	1030.6522	1030.5910	59.4	0	19	5	1	U	R.VLDELTLTK.A
			634	601.8386	1201.6627	1201.5939	57.3	0	14	33	1	U	R.QSVEADINGLR.R + Deamidated (NQ)
			690	631.8326	1261.6506	1261.5899	48.2	0	4	3.2e+002	1	U	R.SLLEGEGSSGGGGR.G
			774	691.3629	1380.7113	1380.6408	51.0	0	24	3.2	1	U	R.ALEESNYELEGK.I
			780	695.8764	1389.7383	1389.6736	46.6	0	(12)	55	1	U	K.QSLEASLAETEGR.Y
			781	695.8774	1389.7402	1389.6736	48.0	0	16	21	1	U	K.QSLEASLAETEGR.Y
		22.	Q1L6K4 Mass: 26131 Score: 21 Matches: 1(0) Sequences: 1(0) emPAI: 0.13
			Apoptosis-inducing factor 1, mitochondrial OS=Homo sapiens GN=PDCD8 PE=2 SV=1
			Check to include this hit in error tolerant search or archive report
			Query	Observed	Mr(expt)	Mr(calc)	ppm	Miss	Score	Expect	Rank	Unique	Peptide
			842	765.9013	1529.7881	1529.7209	43.9	0	21	6.2	1		K.AALSASEGEEVPQDK.A
			Proteins matching the same set of peptides:
			O95831-4 Mass: 35590 Score: 21 Matches: 1(0) Sequences: 1(0)
			Isoform 4 of Apoptosis-inducing factor 1, mitochondrial OS=Homo sapiens GN=AIFM1
		23.	O95831 Mass: 67144 Score: 21 Matches: 2(0) Sequences: 2(0) emPAI: 0.05
			Apoptosis-inducing factor 1, mitochondrial OS=Homo sapiens GN=AIFM1 PE=1 SV=1
			Check to include this hit in error tolerant search or archive report
			Query	Observed	Mr(expt)	Mr(calc)	ppm	Miss	Score	Expect	Rank	Unique	Peptide
			813	735.8780	1469.7414	1469.6787	42.7	0	0	7.5e+002	1	U	K.TGGLEIDSDFGGFR.V
			842	765.9013	1529.7881	1529.7209	43.9	0	21	6.2	1		K.AALSASEGEEVPQDK.A
			Proteins matching the same set of peptides:
			O95831-3 Mass: 66539 Score: 21 Matches: 2(0) Sequences: 2(0)
			Isoform 3 of Apoptosis-inducing factor 1, mitochondrial OS=Homo sapiens GN=AIFM1
		24.	R4GN64 Mass: 8093 Score: 21 Matches: 2(0) Sequences: 1(0) emPAI: 0.43
			Calcium-binding mitochondrial carrier protein Aralar2 OS=Homo sapiens GN=SLC25A13 PE=4 SV=1
			Check to include this hit in error tolerant search or archive report
			Query	Observed	Mr(expt)	Mr(calc)	ppm	Miss	Score	Expect	Rank	Unique	Peptide
			778	694.9172	1387.8198	1387.7559	46.1	0	(8)	96	1		K.TVELLSGVVDQTK.D
			779	694.9210	1387.8275	1387.7559	51.6	0	21	4.5	1		K.TVELLSGVVDQTK.D
		25.	Q9UJS0 Mass: 74528 Score: 19 Matches: 8(0) Sequences: 5(0) emPAI: 0.09
			Calcium-binding mitochondrial carrier protein Aralar2 OS=Homo sapiens GN=SLC25A13 PE=1 SV=2
			Check to include this hit in error tolerant search or archive report
			Query	Observed	Mr(expt)	Mr(calc)	ppm	Miss	Score	Expect	Rank	Unique	Peptide
			501	482.2933	962.5721	962.5185	55.6	0	6	1.1e+002	1	U	K.LTVNDFVR.D
			668	617.3751	1232.7357	1232.6765	48.0	0	6	1.3e+002	1	U	K.LAVATFAGIENK.F
			674	621.3783	1240.7420	1240.6776	52.0	0	(2)	2.6e+002	1	U	R.LQVAGEITTGPR.V
			675	621.3796	1240.7446	1240.6776	54.0	0	8	57	2	U	R.LQVAGEITTGPR.V
			747	667.8517	1333.6888	1333.6224	49.8	0	13	38	1	U	R.STGSFVGELMYK.N + Oxidation (M)
			748	667.8521	1333.6897	1333.6224	50.4	0	(8)	1.4e+002	1	U	R.STGSFVGELMYK.N + Oxidation (M)
			778	694.9172	1387.8198	1387.7559	46.1	0	(8)	96	1		K.TVELLSGVVDQTK.D
			779	694.9210	1387.8275	1387.7559	51.6	0	21	4.5	1		K.TVELLSGVVDQTK.D
			Proteins matching the same set of peptides:
			Q9UJS0-2 Mass: 74656 Score: 19 Matches: 8(0) Sequences: 5(0)
			Isoform 2 of Calcium-binding mitochondrial carrier protein Aralar2 OS=Homo sapiens GN=SLC25A13
		26.	P52272 Mass: 77749 Score: 16 Matches: 10(0) Sequences: 9(0) emPAI: 0.04
			Heterogeneous nuclear ribonucleoprotein M OS=Homo sapiens GN=HNRNPM PE=1 SV=3
			Check to include this hit in error tolerant search or archive report
			Query	Observed	Mr(expt)	Mr(calc)	ppm	Miss	Score	Expect	Rank	Unique	Peptide
			556	532.2888	1062.5631	1062.4982	61.1	0	17	16	3	U	K.FESPEVAER.A
			579	557.8602	1113.7059	1113.6393	59.8	0	4	1.2e+002	1	U	R.INEILSNALK.R
			603	579.2891	1156.5637	1156.5005	54.6	0	4	3e+002	1	U	R.MGAGMGFGLER.M + 2 Oxidation (M)
			645	611.3219	1220.6292	1219.5689	869	0	3	3.6e+002	1	U	R.MVPAGMGAGLER.M + 2 Oxidation (M)
			691	632.8816	1263.7486	1263.6863	49.3	0	16	13	1	U	R.AFITNIPFDVK.W
			692	632.8825	1263.7505	1263.6863	50.8	0	(6)	1.1e+002	1	U	R.AFITNIPFDVK.W
			786	708.3412	1414.6678	1414.5970	50.1	0	14	28	1	U	R.MGLAMGGGGGASFDR.A + 2 Oxidation (M)
			791	713.9166	1425.8187	1425.7504	47.9	0	6	1.4e+002	1	U	R.LGSTVFVANLDYK.V
			804	730.3921	1458.7696	1458.6959	50.5	0	3	4e+002	1	U	R.MGPAMGPALGAGIER.M + 2 Oxidation (M)
			948	679.0251	2034.0534	2033.9457	53.0	0	2	5.2e+002	1	U	R.GNFGGSFAGSFGGAGGHAPGVAR.K
			Proteins matching the same set of peptides:
			P52272-2 Mass: 73857 Score: 16 Matches: 10(0) Sequences: 9(0)
			Isoform 2 of Heterogeneous nuclear ribonucleoprotein M OS=Homo sapiens GN=HNRNPM
		27.	Q8NEL9-3 Mass: 51750 Score: 13 Matches: 4(0) Sequences: 1(0) emPAI: 0.06
			Isoform 3 of Phospholipase DDHD1 OS=Homo sapiens GN=DDHD1
			Check to include this hit in error tolerant search or archive report
			Query	Observed	Mr(expt)	Mr(calc)	ppm	Miss	Score	Expect	Rank	Unique	Peptide
			572	555.3207	1108.6268	1108.5733	48.3	1	(2)	3.6e+002	5	U	R.IIKNTAMMR.E + 2 Oxidation (M)
			573	555.3221	1108.6296	1108.5733	50.8	1	(13)	26	1	U	R.IIKNTAMMR.E + 2 Oxidation (M)
			575	555.8128	1109.6111	1109.5573	48.5	1	14	21	2	U	R.IIKNTAMMR.E + Deamidated (NQ); 2 Oxidation (M)
			576	555.8129	1109.6113	1109.5573	48.7	1	(8)	83	3	U	R.IIKNTAMMR.E + Deamidated (NQ); 2 Oxidation (M)
			Proteins matching the same set of peptides:
			Q8NEL9 Mass: 101114 Score: 13 Matches: 4(0) Sequences: 1(0)
			Phospholipase DDHD1 OS=Homo sapiens GN=DDHD1 PE=1 SV=2
			Q8NEL9-2 Mass: 97731 Score: 13 Matches: 4(0) Sequences: 1(0)
			Isoform 2 of Phospholipase DDHD1 OS=Homo sapiens GN=DDHD1
			Q8NEL9-4 Mass: 98409 Score: 13 Matches: 4(0) Sequences: 1(0)
			Isoform 4 of Phospholipase DDHD1 OS=Homo sapiens GN=DDHD1
		Peptide matches not assigned to protein hits: (no details means no match)
			Query	Observed	Mr(expt)	Mr(calc)	ppm	Miss	Score	Expect	Rank	Unique	Peptide
			543	523.8101	1045.6057	1045.5815	23.2	2	23	3.9	1		IRDALRMR + Oxidation (M)
			757	679.3808	1356.7470	1356.6820	48.0	0	21	5.3	1		AAECNIVVTQPR
			437	421.7886	841.5627	840.5042	1259	2	20	1.9	1		GRRLSPR
			433	421.7871	841.5597	840.5042	1256	2	20	2.1	1		GRRLSPR
			438	421.7887	841.5628	840.5042	1260	2	20	2	1		GRRLSPR
			472	435.8039	869.5932	868.5606	1189	2	20	1.3	1		RKIISPR
			556	532.2888	1062.5631	1061.4989	1003	1	19	9.1	1		RTSEEDTPK
			425	414.7431	827.4717	826.4661	1217	1	17	9.3	1		IEKNPAR
			952	732.0676	2193.1811	2192.1511	470	1	17	17	1		SMVREPGEGLAVTVSLIGAYK + Oxidation (M)
			455	428.7935	855.5724	855.4926	93.3	1	16	3.9	1		RDLPVTR
			969	747.0873	2238.2400	2238.0726	74.8	0	16	18	1		ASLLTQQDYINLVQCETLE + Deamidated (NQ)
			444	423.7491	845.4837	845.4607	27.2	1	15	26	1		LTGGADKGK
			482	442.7249	883.4353	883.4222	14.8	0	15	12	1		MSYGSIAR
			925	897.9486	1793.8827	1793.8795	1.75	2	15	28	1		TAEFLSKLNTESPDRS
			457	428.7955	855.5765	855.5542	26.0	0	15	5.2	1		LGLTIAIR
			524	516.3304	1030.6462	1029.6070	1009	1	14	17	1		QDTLLLAKK + Deamidated (NQ)
			972	752.7485	2255.2236	2254.0852	505	0	14	33	1		DVTILDLSYNQITLNGTDTR + 3 Deamidated (NQ)
			506	488.8006	975.5866	974.5397	1074	0	13	24	1		SVGLTSGINK
			456	428.7945	855.5744	855.5542	23.7	0	13	8	1		LGLTIAIR
			434	421.7880	841.5614	840.4817	1285	0	13	9.1	1		QGLALSPR
			539	523.3163	1044.6180	1044.6655	-45.45	2	13	30	1		LRSSLLTKK
			535	523.3113	1044.6080	1043.5836	982	2	13	33	1		KASPGSVRSR
			707	644.8901	1287.7656	1287.6679	75.9	1	13	28	1		ALLLDKHMGMK + 2 Oxidation (M)
			693	633.3548	1264.6950	1264.6259	54.7	0	13	35	1		QSSLSSGLSGGASK
			442	423.2569	844.4992	843.4603	1232	1	13	41	1		KGDHLFK
			542	523.8101	1045.6057	1045.5815	23.2	2	12	46	1		IRDALRMR + Oxidation (M)
			958	737.7414	2210.2024	2209.1201	490	2	12	50	1		KLMLDTWNESIFSNIKNR + Deamidated (NQ)
			544	523.8103	1045.6061	1045.5815	23.5	2	12	47	1		IRDALRMR + Oxidation (M)
			540	523.3172	1044.6198	1044.5716	46.2	0	12	43	1		LSSAHVYLR
			968	747.0858	2238.2356	2238.1136	54.5	2	12	52	1		CYRDLALVSRDGMNIVLNK + 2 Deamidated (NQ)
			443	423.7488	845.4831	845.3991	99.3	0	11	67	1		SQGAGSSPR
			400	384.2167	766.4189	766.3861	42.7	0	11	32	1		ESGFSLK
			856	781.3803	1560.7461	1560.6733	46.6	0	11	74	1		GFGFVDFNSEEDAK
			643	606.3396	1210.6646	1209.5434	927	0	10	55	1		MEESSEQLIK + Deamidated (NQ); Oxidation (M)
			741	665.3989	1328.7833	1328.7088	56.1	2	10	56	1		LAAKEYQAAKVH + Deamidated (NQ)
			330	643.3732	642.3660	641.3285	1618	0	10	39	1		THAWK
			352	665.3583	664.3510	663.3010	1583	0	10	2.4e+002	1		MPSSSR
			464	435.8006	869.5866	868.5606	1181	2	9	15	1		RKIISPR
			504	487.7705	973.5265	973.5444	-18.40	1	9	98	1		LLEETNKK
			537	523.3123	1044.6101	1044.5274	79.2	0	9	79	1		MDVNIAPLR + Deamidated (NQ); Oxidation (M)
			924	897.9476	1793.8806	1793.8028	43.4	0	9	1e+002	1		TGTTGQSGAESGTTEPSAR
			675	621.3796	1240.7446	1240.7251	15.7	1	9	46	1		IQISRILDQR
			405	391.2627	780.5108	780.4354	96.6	1	9	12	1		HREALR
			318	612.3729	1834.0969	1833.9809	63.3	2	8	1.4e+002	1		QKTTLVAHQRTHTGEK
			956	736.7404	2207.1994	2207.0674	59.8	2	8	1.1e+002	1		RMKTSEQINENICVSLER + Deamidated (NQ)
			487	443.7986	885.5827	885.5218	68.7	1	8	48	1		VVCRPKK
			847	771.4163	1540.8181	1539.7239	711	0	8	1.2e+002	1		QLEAVSGTDYGLCK
			329	643.3727	642.3654	642.3562	14.4	1	8	62	1		GPRGTR
			843	767.3901	1532.7656	1531.7267	678	1	8	1.3e+002	1		QDRDLEEPINFR + Deamidated (NQ)
			561	536.2829	1070.5512	1069.4863	996	0	8	1.1e+002	1		NGVVMPDHGK + Deamidated (NQ); Oxidation (M)
			199	462.2889	922.5633	921.5508	1099	1	8	1.1e+002	1		INLIHRR + Deamidated (NQ)
			918	890.9375	1779.8604	1778.8621	561	2	8	1.4e+002	1		FNCRLALKQENEEK + Deamidated (NQ)
			652	611.8232	1221.6318	1221.6387	-5.63	2	8	1.3e+002	1		MKKEVLQSSR + Deamidated (NQ); Oxidation (M)
			257	543.3519	542.3447	542.3540	-17.30	0	8	22	1		VAVVR
			568	547.8127	1093.6108	1093.5880	20.9	1	7	1.1e+002	1		ALYSLTNRR + Deamidated (NQ)
			953	732.0686	2193.1840	2193.0156	76.8	1	7	1.5e+002	1		KMEQFMESCELITYLGAK + Oxidation (M)
			669	617.8724	1233.7302	1233.6605	56.5	0	7	1e+002	1		AYLLIEEDIR
			629	599.3685	1196.7225	1195.6270	916	2	7	69	1		MQKYEKLEK
			536	523.3116	1044.6086	1044.5716	35.4	0	7	1.3e+002	1		LSSAHVYLR
			436	421.7882	841.5619	841.5021	71.0	1	7	38	1		VAGAATPKK
			421	412.7829	823.5512	822.4712	1313	0	7	16	1		VHDLALR
			547	528.7839	1055.5532	1055.5611	-7.48	0	7	1.2e+002	1		QQNISPLVR + 2 Deamidated (NQ)
			565	539.8363	1077.6581	1077.5787	73.7	2	7	72	1		VREMLKMR + Oxidation (M)
			566	541.8091	1081.6036	1080.4944	1027	1	7	1.1e+002	1		MDKMIQDGK + Oxidation (M)
			30	367.2092	1098.6058	1097.6557	866	2	7	3e+002	1		APGTIKDRIK
			270	560.3555	559.3483	558.3125	1855	0	7	95	1		IVNGR + Deamidated (NQ)
			853	774.3534	1546.6922	1546.7052	-8.39	1	7	1.6e+002	1		GDSFSQFRFAEEK
			635	602.8032	1203.5919	1203.5731	15.6	1	7	1.8e+002	1		KAGNQAIQSQR + 4 Deamidated (NQ)
			614	586.3635	1170.7125	1170.6972	13.1	2	7	95	1		KIQALKASPSK + Deamidated (NQ)
			85	397.2233	1188.6481	1188.5921	47.1	2	7	3e+002	1		RGAGPMEAKEK + Oxidation (M)
			990	702.6244	2806.4685	2806.3080	57.2	0	6	1.8e+002	1		MQNNSSPSISPNTSFTSDGSPSPLGGIK
			940	643.6427	1927.9063	1926.9330	505	2	6	1.9e+002	1		EHRLNEMERTQAQLR + Deamidated (NQ); Oxidation (M)
			937	947.4365	1892.8585	1892.8608	-1.22	1	6	1.9e+002	1		GGTTMKEEPLGSGMNPVR + Deamidated (NQ); 2 Oxidation (M)
			532	521.3006	1040.5866	1039.5298	1017	0	6	1.2e+002	1		QGPPAAEAATK
			954	732.0719	2193.1939	2192.0895	504	1	6	1.9e+002	1		KQSSQIQNSACILASWVSGK + Deamidated (NQ)
			588	565.3626	1128.7107	1128.6940	14.7	0	6	1.1e+002	1		ILAMGLGILTK
			440	423.2565	844.4984	844.4151	98.7	1	6	1.9e+002	1		RGAEADAR
			615	586.3640	1170.7135	1170.6720	35.4	1	6	1.1e+002	1		IRAQLASLNGK + Deamidated (NQ)
			475	435.8045	869.5945	869.5195	86.2	1	6	31	1		VVRNNLR
			756	452.9347	1355.7822	1355.6569	92.5	0	6	1.5e+002	1		ELQPQVEGVDNK + Deamidated (NQ)
			256	543.3518	542.3445	541.3336	1867	1	6	34	1		APKAR
			766	684.8494	1367.6843	1366.6299	772	1	6	2e+002	1		MARTTEGFGPER + Oxidation (M)
			701	636.3462	1270.6778	1269.6928	776	2	6	2e+002	1		KERIEQQLPK + 2 Deamidated (NQ)
			538	523.3148	1044.6151	1044.5274	84.0	0	6	1.8e+002	1		MDVNIAPLR + Deamidated (NQ); Oxidation (M)
			531	520.8384	1039.6622	1039.5774	81.5	1	6	57	1		VPTPRIDSR
			529	519.2962	1036.5779	1036.4825	92.0	0	6	1.7e+002	1		YLGSSEQPR + Deamidated (NQ)
			638	603.8387	1205.6628	1204.6890	808	1	6	2.2e+002	1		LLKDMLPFTK
			469	435.8028	869.5910	868.5858	1157	1	5	36	1		KVLQLLR
			839	501.9665	1502.8776	1502.7841	62.2	0	5	1.7e+002	1		GISHVIVDEIHER
			207	473.2247	472.2174	472.2282	-22.74	0	5	3.9	1		GPDGK
			914	584.9744	1751.9015	1751.8002	57.8	1	5	2.4e+002	1		KDDEENYLDLFSHK
			412	402.7485	803.4825	803.4137	85.6	1	5	2e+002	1		IDKSEGR
			941	971.0050	1939.9955	1939.9276	35.0	0	5	2.6e+002	1		YQTQSDPGIQPLGEHLR + 2 Deamidated (NQ)
			773	688.9058	1375.7971	1375.7347	45.3	0	5	2e+002	1		YPASTVQILGAEK
			708	646.8510	1291.6875	1290.6819	779	2	5	2.5e+002	1		KKNSVDPDFLK + Deamidated (NQ)
			724	653.3912	1304.7678	1304.8180	-38.47	1	5	1.8e+002	1		HKVALISPTVLK
			580	561.2940	1120.5735	1119.4866	971	1	5	2.5e+002	1		RQMAQQNPK + 4 Deamidated (NQ); Oxidation (M)
			533	521.3021	1040.5897	1039.5298	1020	0	5	1.6e+002	1		QGPPAAEAATK
			441	423.2568	844.4991	843.4199	1280	2	5	2.4e+002	1		RARQDPT + Deamidated (NQ)
			959	737.7423	2210.2051	2210.1113	42.4	1	5	2.5e+002	1		KPQGHIELSASCSILRGDNK + Deamidated (NQ)
			445	423.7491	845.4837	845.4355	57.0	0	5	2.8e+002	1		ITGANQSR
			653	611.8334	1221.6522	1221.5846	55.4	0	5	2.4e+002	1		AMLDQLMGTSR
			498	476.2088	950.4031	950.4458	-44.93	1	5	1.6e+002	1		VREGADSFA
			620	590.3169	1178.6192	1178.5350	71.5	2	5	2.5e+002	1		CRSQSKVQEG + Deamidated (NQ)
			611	582.3313	1162.6480	1162.5982	42.9	1	5	2.4e+002	1		DPKQLNSSFK
			863	787.9282	1573.8419	1572.7882	670	0	5	2.8e+002	1		LSQNIEILEDQIR + 3 Deamidated (NQ)
			592	570.8490	1139.6834	1138.5730	975	1	5	1.2e+002	1		EADHKAQLAR + Deamidated (NQ)
			460	435.7401	869.4657	868.4767	1139	0	5	1.4e+002	1		QEPLQVR
			522	514.3102	1026.6058	1026.5822	23.0	0	5	1.4e+002	1		LQVPTSQVR
			187	454.2106	906.4067	906.4811	-82.11	1	5	4.7e+002	1		LGSKADFVA
			663	615.3416	1228.6687	1227.6823	803	1	5	2.7e+002	1		VKLINELNER + Deamidated (NQ)
			627	599.3652	1196.7158	1195.5945	938	1	4	1.4e+002	1		HRQEQELEK
			581	561.3241	1120.6336	1119.5924	930	1	4	2.4e+002	1		GFQIAAEKQK + Deamidated (NQ)
			282	577.3449	576.3376	576.2941	75.5	0	4	1.4e+002	1		GMELK
			228	508.2702	507.2629	506.2271	2046	0	4	14	1		GGSMR
			439	422.2440	842.4734	842.4610	14.7	0	4	2e+002	1		GALQDALR
			523	515.8217	1029.6289	1028.5767	1023	1	4	2e+002	1		AERYHLLK
			702	643.3395	1284.6644	1283.6398	798	0	4	2.7e+002	1		SFQLFEGDTLK
			371	730.3929	1458.7712	1458.7831	-8.11	2	4	8.6e+002	1		VLKKTGNEQEWK
			485	442.7676	883.5207	882.4559	1207	1	4	1.3e+002	1		DEKHVQK
			495	473.2869	944.5592	943.4723	1152	1	4	2.6e+002	1		KNSDNAPAK
			563	536.2838	1070.5531	1070.5542	-1.08	1	4	2.5e+002	1		EIMEHIRK + Oxidation (M)
			962	738.0685	2211.1836	2211.0816	46.1	2	4	3e+002	1		DQPFMQMPQYQGRTKLVK + Deamidated (NQ); Oxidation (M)
			612	582.3493	1162.6841	1161.6064	928	0	4	2e+002	1		TLNMVTPTLR + Deamidated (NQ); Oxidation (M)
			687	629.3729	1256.7313	1256.6401	72.6	0	4	2.3e+002	1		DYQLSYLSLR
			768	685.3543	1368.6941	1367.7085	721	0	4	2.7e+002	1		LGIENSFYQAVK
			739	665.3713	1328.7280	1328.6684	44.8	0	4	2.8e+002	1		GEGGILINSQGER
			878	549.2949	1644.8629	1643.7422	682	1	4	3.2e+002	1		ELENFMAIEEMKK + Deamidated (NQ); 2 Oxidation (M)
			562	536.2831	1070.5516	1070.5720	-19.04	1	4	2.6e+002	1		QNPTKGALNK + Deamidated (NQ)
			684	627.3397	1252.6649	1251.5918	857	0	4	2.6e+002	1		NSIPYCIATGR + Deamidated (NQ)
			402	768.5668	2302.6785	2301.8912	342	2	4	12	1		CRNCDDFDFCETCFKTK
			704	644.3365	1286.6584	1286.6102	37.4	0	4	3.3e+002	1		ERPEGETGDLGK
			676	625.2810	1248.5475	1247.6218	742	2	4	2.7e+002	1		RSGKTQQEASR + Deamidated (NQ)
			771	687.3819	1372.7492	1371.6491	802	2	4	3.1e+002	1		SRNPEDVDRER
			268	559.2767	558.2694	558.2398	53.1	0	4	67	1		GPNANS
			605	579.2932	1156.5719	1155.5672	869	1	4	2.9e+002	1		WEPSGKAEPR
			388	372.2544	742.4942	741.4973	1344	2	4	1.3e+002	1		AVRKLR
			517	506.8173	1011.6200	1011.6077	12.2	0	4	1.3e+002	1		ALGAAVQLLR + Deamidated (NQ)
			395	756.3671	755.3599	755.4177	-76.61	0	4	1.2e+002	1		KPSQAPK + Deamidated (NQ)
			819	738.4299	1474.8452	1473.7503	743	2	4	2.9e+002	1		KKYPDYYQQIK + Deamidated (NQ)
			213	476.2763	1425.8071	1424.8100	700	2	4	5.1e+002	1		VPTTARERVPATK
			424	414.7424	827.4703	827.4137	68.3	0	4	2e+002	1		IGAQGQPR + 2 Deamidated (NQ)
			729	656.3645	1310.7145	1310.6255	67.9	1	4	2.8e+002	1		FRENVEDVFR + Deamidated (NQ)
			613	583.3281	1164.6417	1164.6026	33.5	0	4	3e+002	1		ELLAFQTSEK
			677	625.2838	1248.5531	1248.6462	-74.60	0	4	3e+002	1		GNPQNQVLLHK + 2 Deamidated (NQ)
			513	498.7873	995.5600	994.4576	1109	1	4	2e+002	1		MMEDLGRK + Oxidation (M)
			473	435.8040	869.5934	868.5382	1215	0	3	55	1		VAGITAPLK
			308	601.2780	600.2707	600.3231	-87.25	0	3	52	1		DTLPR
			477	435.8060	869.5974	869.5334	73.6	0	3	50	1		SPLTLALR
			140	431.2282	430.2209	430.2176	7.74	0	3	3.6	1		QLGGG
			578	557.8565	1113.6985	1113.6030	85.8	2	3	1.7e+002	1		KVQEPQGKAK + 2 Deamidated (NQ)
			961	737.7441	2210.2104	2210.0862	56.2	1	3	3.6e+002	1		AGADTHGRLLQGNICNDAVTK
			689	631.3671	1260.7197	1260.6747	35.7	2	3	3.5e+002	1		EQEKIMVQKK + Deamidated (NQ)
			277	569.2046	1704.5919	1704.7501	-92.76	0	3	96	1		MFPGWTALHEACNR + Oxidation (M)
			911	576.2950	1725.8631	1725.8396	13.6	0	3	4e+002	1		MALSPGANLVFHEDPK + Deamidated (NQ)
			247	531.3597	530.3524	529.3112	1967	0	3	93	1		TIPVT
			802	725.8784	1449.7423	1449.7867	-30.67	1	3	4e+002	1		IFLFLKLGAAEDN
			463	435.7997	869.5849	868.5243	1221	1	3	67	1		VALRAPSR
			919	890.9399	1779.8652	1778.8872	550	1	3	4.2e+002	1		IIRDEQYTALSNMPK + Deamidated (NQ)
			557	533.2934	1064.5722	1063.5397	971	1	3	3.4e+002	1		QTSKTEEIK + Deamidated (NQ)
			736	663.3518	1324.6891	1323.6354	796	0	3	3.5e+002	1		TDPSVRPMHER
			452	426.7975	851.5804	851.5229	67.6	0	3	28	1		LEIPKPR
			269	560.3551	559.3478	558.3125	1854	0	3	2.3e+002	1		IVNGR + Deamidated (NQ)
			923	897.9471	1793.8796	1792.9240	533	2	3	4.5e+002	1		LRSKLEQVVDTMALSS + Deamidated (NQ); Oxidation (M)
			301	591.3861	590.3788	589.3184	1799	0	3	1.2e+002	1		SIGSAR
			836	752.3624	1502.7103	1502.7399	-19.68	0	3	4.4e+002	1		MNAGSDPVVIVSAAR + Deamidated (NQ); Oxidation (M)
			560	534.3400	1066.6655	1065.5679	1030	1	3	1.3e+002	1		GRQAPTSPPR
			571	552.3147	1102.6148	1101.5488	968	0	3	4.3e+002	1		LEVPDMNIR + Oxidation (M)
			462	435.7446	869.4746	868.5494	1065	2	3	2.2e+002	1		KRNPILK + Deamidated (NQ)
			328	637.3612	636.3539	636.3119	66.1	0	3	2e+002	1		LTQQF + Deamidated (NQ)
			360	686.3824	685.3751	684.3806	1453	0	3	2.5e+002	1		EPSKPK
			752	669.3819	1336.7492	1336.7211	21.0	1	3	3.5e+002	1		QTLNIAQHKQR + Deamidated (NQ)
			644	611.3208	1220.6271	1220.6733	-37.90	2	2	4.5e+002	1		MGKRLQIMTK + Oxidation (M)
			917	885.4653	1768.9160	1767.8297	614	1	2	4.7e+002	1		RPYEPGIFCTRCGR
			311	604.3824	603.3751	603.3228	86.7	1	2	3.8e+002	1		KDVDK
			567	541.8147	1081.6148	1080.5056	1027	1	2	2.8e+002	1		KVCTNAMNK + Oxidation (M)
			461	435.7414	869.4682	868.4331	1192	0	2	2.4e+002	1		GDFLLAFS
			705	644.3379	1286.6612	1286.6554	4.56	2	2	4.9e+002	1		SFQKMGYVRR + Oxidation (M)
			357	679.3595	678.3522	678.3007	76.0	0	2	3.5e+002	1		AMDSQK
			448	851.4289	850.4216	849.3617	1248	0	2	3.6e+002	1		DPSNNFR + Deamidated (NQ)
			518	510.2875	1018.5605	1017.5389	1004	1	2	4.8e+002	1		MQELIGRR + Oxidation (M)
			590	567.3137	1132.6129	1132.5108	90.1	1	2	4.7e+002	1		EDNSRGQLGR + 2 Deamidated (NQ)
			838	501.9664	1502.8774	1502.8708	4.37	1	2	3.6e+002	1		ITPLTLKEAYVQK
			312	604.3824	603.3751	603.3340	68.1	0	2	4e+002	1		GSAITR
			411	399.7309	797.4472	796.3902	1327	0	2	2.2e+002	1		QFSLMR + Oxidation (M)
			606	579.2934	1156.5722	1156.4819	78.1	0	2	4.2e+002	1		NTGNYTACQK + Deamidated (NQ)
			447	851.4284	850.4211	849.4014	1201	1	2	3.8e+002	1		MAAQRQK + 2 Deamidated (NQ); Oxidation (M)
			315	609.3545	608.3472	608.3026	73.4	0	2	1.5e+002	1		MIMAK + Oxidation (M)
			471	435.8030	869.5915	868.5494	1200	1	2	79	1		IGTPVKVR
			594	571.3415	1140.6684	1139.5975	940	1	2	2.9e+002	1		FDTQGKAFVK
			682	626.3445	1250.6744	1250.7095	-28.06	1	2	4.5e+002	1		HNVTAVVRLNK + Deamidated (NQ)
			934	623.3475	1867.0206	1865.8975	602	2	2	4.9e+002	1		KMKLISNGGDSAVEMDR + Oxidation (M)
			597	572.3598	1142.7051	1141.5952	972	1	2	3.1e+002	1		RVASSSVSHGR
			971	749.4419	2245.3039	2245.1002	90.7	0	2	3.4e+002	1		SVTVTTPDEITSVFDGISYSK
			882	551.3139	1650.9199	1650.8260	56.9	2	2	4.6e+002	1		VGNMYVRGLSGGERR + Deamidated (NQ)
			467	435.8024	869.5902	869.5334	65.3	0	2	86	1		VLLEAAVR
			474	435.8044	869.5943	868.5382	1216	0	2	83	1		LGALALSPK
			403	779.4286	778.4213	778.3908	39.2	0	2	4.3e+002	1		NMHLHK
			172	446.7915	891.5685	890.4821	1220	1	1	1.8e+002	1		KESALSTR
			530	520.8373	1039.6600	1038.5644	1055	1	1	1.5e+002	1		RFSLMTLR + Oxidation (M)
			907	854.4247	1706.8348	1706.7536	47.6	0	1	6.1e+002	1		EPEPAPPYHSPEDSR
			359	685.4181	684.4108	683.3602	1537	0	1	2.4e+002	1		QISHIS
			564	536.3584	1070.7022	1069.6356	997	2	1	1.8e+002	1		ERVAAIQRK
			770	686.3967	1370.7789	1369.7136	778	2	1	4.7e+002	1		GHNCEVKKALSK
			808	730.9289	1459.8432	1458.6964	786	1	1	5.1e+002	1		QQGDTTAAARHFR + Deamidated (NQ)
			966	742.4133	2224.2182	2223.0332	533	1	1	6e+002	1		QPDFATSGQWEVVTESEGKK + Deamidated (NQ)
			286	581.3164	1740.9274	1739.8995	591	2	1	1.4e+003	1		KQSIVWEFEKYQR
			500	476.2904	950.5663	950.4855	85.0	1	1	3e+002	1		LSMQKSNK + Oxidation (M)
			496	473.7852	945.5558	944.5291	1087	1	1	5.8e+002	1		ELRGTLQK + Deamidated (NQ)
			146	432.7769	863.5392	862.4508	1262	1	1	2.2e+002	1		RLDSGSTK
			499	476.2091	950.4037	949.4658	988	0	1	3.9e+002	1		HVQEFYK
			912	581.0160	1740.0261	1739.9458	46.2	1	1	3.8e+002	1		KWPGIKPTEVTIQNK + 2 Deamidated (NQ)
			881	551.3125	1650.9157	1649.8083	671	0	1	5.9e+002	1		EPCYLVSAISLENR
			426	414.7431	827.4717	827.4838	-14.65	2	1	3.9e+002	1		ARQRAAR
			410	795.3628	794.3555	794.4109	-69.70	0	1	3.7e+002	1		CLLFSR
			519	510.2912	1018.5678	1018.4978	68.8	1	1	6.5e+002	1		NRSGVMQAR + Deamidated (NQ)
			343	648.4071	647.3998	646.3650	1601	0	1	3.6e+002	1		VVQSSK
			450	851.4321	850.4249	849.3473	1269	0	1	5.2e+002	1		SHMMANK + 2 Oxidation (M)
			965	742.4120	2224.2141	2223.0187	538	0	1	6.8e+002	1		MWKPQEQAVTEMISEESGK + Oxidation (M)
			915	883.9286	1765.8426	1765.9574	-64.99	2	1	7.2e+002	1		SDAGKYTITLKNVAGTK
			451	426.7959	851.5772	850.4986	1268	1	1	55	1		VLKMTFL
			470	435.8029	869.5912	868.5494	1199	0	1	1.1e+002	1		LGKPSLVR
			298	590.3374	589.3301	589.3071	39.0	0	1	6.9e+002	1		AATQAK + Deamidated (NQ)
			790	713.9153	1425.8160	1424.8099	706	2	1	5e+002	1		VAQRIRGATDLPK + Deamidated (NQ)
			876	818.4476	1634.8806	1634.8675	8.03	2	0	7.2e+002	1		QERHLKQMSTIHK
			458	859.3414	858.3341	858.4083	-86.42	0	0	1.3e+002	1		ELNTEPR + Deamidated (NQ)
			171	446.7910	891.5674	890.4756	1226	1	0	2.5e+002	1		ALATGMRR + Oxidation (M)
			31	367.2599	1098.7578	1098.6761	74.4	1	0	1.8e+002	1		QKSAALIIQK
			926	603.3550	1807.0431	1807.0679	-13.73	2	0	5.4e+002	1		LNIRVISGQQLPKVNK + Deamidated (NQ)
			287	583.2748	582.2675	581.2367	1774	0	0	83	1		SESLM + Oxidation (M)
			860	783.9103	1565.8060	1565.6515	98.7	0	0	7.5e+002	1		ELEDATETADAMNR + Deamidated (NQ)
			976	772.0976	2313.2710	2312.2475	443	2	0	6.9e+002	1		DSEKKTIPSEQLVVGDIVEVK
			593	571.3009	1140.5873	1139.5281	929	0	0	6.3e+002	1		QMLPEHQQK + 2 Deamidated (NQ)
			Search Parameters
			Type of search : MS/MS Ion Search
			Enzyme : Trypsin
			Fixed modifications : Carbamidomethyl (C)
			Variable modifications : Deamidated (NQ),Oxidation (M)
			Mass values : Monoisotopic
			Protein Mass : Unrestricted
			Peptide Mass Tolerance : ± 100 ppm (# 13C = 1)
			Fragment Mass Tolerance: ± 0.2 Da
			Max Missed Cleavages : 2
			Instrument type : ESI-QUAD-TOF
			Number of queries : 992
			Mascot: http://www.matrixscience.com/
